# Supplementary material for: Oral Health-Related Knowledge, Attitudes and Behaviours of Arab Dental Students: Multi-National Cross-Sectional Study and Literature Analysis 2000–2020
Source: Int J Environ Res Public Health. 2022 Jan 31;19(3):1658. doi: 10.3390/ijerph19031658 (PMC8835654; doi:10.3390/ijerph19031658)
Supplement: Supplementary file 1 [file ijerph-19-01658-s001.zip]

Archive with 1 entries (1 files):
- ijerph-1564832-supplementary.pdf
